# Supplementary material for: Transferrin Receptor-Mediated Cellular Uptake of Fluorinated Chlorido[N,N′-bis(salicylidene)-1,2-phenylenediamine]iron(III) Complexes
Source: ACS Omega. 2024 Aug 5;9(33):35394–407. doi: 10.1021/acsomega.4c01314 (PMC11340086; doi:10.1021/acsomega.4c01314)
Supplement: Supplementary file 2 — ao4c01314_si_002.csv [file ao4c01314_si_002.csv]

Compound	SMILES	MDA-MB 231 IC50 (µM) Metabolic Activity	HL-60 IC50 (µM) Metabolic Activity	A2780 IC50 (µM) Metabolic Activity	A2780cis IC50 (µM) Metabolic Activity
C1	Cl[Fe]123[N](C4=CC=CC=C4[N]2=CC5=C(O3)C(F)=CC=C5)=CC6=CC=CC(F)=C6O1	0.95 ± 0.58	0.79 ± 0.75	1.43 ± 0.23	1.07 ± 0.79
C2	Cl[Fe]123[N](C4=CC=CC=C4[N]2=CC5=C(O3)C=C(F)C=C5)=CC6=CC=C(F)C=C6O1	0.50 ± 0.62	0.62 ± 0.40	4.18 ± 0.32	0.54 ± 0.34
C3	Cl[Fe]123[N](C4=CC=CC=C4[N]2=CC5=C(O3)C=CC(F)=C5)=CC6=CC(F)=CC=C6O1	0.53 ± 0.27	1.61 ± 0.38	2.58 ± 1.79	0.61 ± 0.27
C4	Cl[Fe]123[N](C4=CC=CC=C4[N]2=CC5=C(O3)C=CC=C5F)=CC6=C(F)C=CC=C6O1	0.46 ± 0.60	0.48 ± 0.12	1.79 ± 0.34	0.51 ± 0.13
